# Supplementary material for: Five Years of COVID-19 in Tocantins, Brazil: Epidemiology, Vaccination Impact, and SARS-CoV-2 Genomic Dynamics (2020–2025)
Source: Viruses. 2025 Nov 20;17(11):1521. doi: 10.3390/v17111521 (PMC12656998; doi:10.3390/v17111521)
Supplement: Supplementary file 1 [file viruses-17-01521-s001.zip]

Archive with 1 entries (1 files):
- viruses-3966484-Supplementary.pdf
